# Supplementary material for: The Multi-Sites Trial on the Effects of Therapeutic Gardening on Mental Health and Well-Being
Source: Int J Environ Res Public Health. 2022 Jun 30;19(13):8046. doi: 10.3390/ijerph19138046 (PMC9266122; doi:10.3390/ijerph19138046)
Supplement: Supplementary file 1 [file ijerph-19-08046-s001.zip]

Archive with 1 entries (1 files):
- ijerph-1775572-supplementary.pdf
